# Supplementary material for: Genetic demography at the leading edge of the distribution of a rabies virus vector
Source: Ecol Evol. 2017 Jun 9;7(14):5343–51. doi: 10.1002/ece3.3087 (PMC5528231; doi:10.1002/ece3.3087)
Supplement: Supplementary file 1 [file ECE3-7-5343-s001.xlsx]

## Sheet: total samples
IBD for 18 roosts across the sampling area using a Mantel test to comapre Slatkin's linear FST and the log of the straightline distances among roost where ≥6 individuals were sampled. Correlation between genetic and geogrpahic distance was significant between roosts were significant (r2 = 0.21; P < 0.05).Light gray are the southern samples, blue are northern samples and orange dots are northern s…
1.9839	0.009
2.0789	0.0203
2.0869	0.0215
2.1028	0.0133
2.1322	0.008
2.2063	0.0311
2.3027	0.0347
2.342	0.0368
1.3758	0.0186
1.4201	0.0109
1.9743	0.0044
1.604	0.0116
1.8856	0.0314
2.0237	0.0235
2.1585	0.0439
0.7789	0.0201
1.9991	0.0154
1.2613	0.0142
1.788	0.0391
1.917	0.0216
2.1116	0.0456
1.9802	0.0152
1.3077	0.0182
1.815	0.0311
1.9135	0.043
2.1234	0.0378
2.063	0.0129
2.207	0.0179
2.226	0.029
2.35799	0.0595
1.6572	0.0079
1.8173	0.0135
2.052	0.03
1.7448	0.0206
1.834	0.0444
1.9326	0.0552
2.2346	0.044
2.3895	0.1052
2.3844	0.0532
2.3897	0.0294
2.402	0.0252
2.4969	0.0341
2.503	0.0307
2.5217	0.0243
2.5279	0.0282
2.0753	0.0574
2.2528	0.1199
2.2506	0.05
2.1974	0.0261
2.2029	0.0412
2.3792	0.0313
2.3835	0.0396
2.4094	0.0415
2.4113	0.0309
2.0611	0.0453
2.2226	0.1358
2.2225	0.0701
2.1368	0.0336
2.137	0.019
2.3498	0.0545
2.353	0.0174
2.3814	0.0492
2.3789	0.0566
2.0814	0.0355
2.2341	0.1144
2.1496	0.0454
2.142	0.0223
2.1394	0.0455
2.3567	0.0288
2.3581	0.024
2.3862	0.0294
2.3831	0.027
2.3283	0.0474
2.4268	0.1255
2.4256	0.0508
2.3543	0.0264
2.3408	0.0413
2.5054	0.0515
2.5056	0.0083
2.5257	0.048
2.5205	0.0275
2.0239	0.0363
2.1816	0.0669
2.1812	0.0435
2.0757	0.021
2.0769	0.0106
2.3159	0.0328
2.3184	0.0259
2.3481	0.03
2.3453	0.0214
1.8325	0.0363
2.0241	0.0567
2.0242	0.0354
1.9264	0.0243
1.9707	0.0251
2.2117	0.0401
2.2166	0.0278
2.2548	0.0418
2.2572	0.0212
2.0731	0.0841
2.1057	0.1003
2.1151	0.0838
1.81	0.0286
1.7553	0.0122
2.2156	0.0641
2.209	0.0407
2.2476	0.079
2.2296	0.0555
1.824	0.0078
1.6256	0.072
1.6517	0.0193
1.7017	0.0435
1.873	0.0304
1.98	0.025
1.9931	0.0444
2.0535	0
2.0686	0.0144
1.8849	0.0816
1.8553	0.0158
2.0527	0.0583
2.1264	0.0622
2.1673	0.0287
2.1845	0.0312
2.22	0
2.2462	0.0148
0.8597	0.0258
1.9121	0.0755
2.0306	0.0806
1.8477	0.0669
1.8895	0.1158
1.9538	0.0708
2.0097	0.0321
1.9406	0.0512
2.053	0.0529
1.8803	0.01
1.9207	0.0372
1.9793	0
2.0358	0
1.4115	0.022
2.0021	0.0304
1.9906	0.0308
2.0519	0.047
2.0242	0.0242
2.0796	0.0389
2.0634	0.0034
2.1122	0.0422
2.0718	0.0331
1.0278	0.0557
1.281	0.0085
1.569	0.0084
1.1781	0.038
1.4294	0.0245
1.3964	0.0053

## Sheet: southern
southern sampling region alone
1.88485	0.08164
1.85534	0.01584
2.05266	0.0583
2.12636	0.0622
2.16732	0.02868
2.18449	0.03117
2.22	0
2.24623	0.01483
0.85974	0.02581
1.91212	0.07547
2.0306	0.08064
1.8477	0.06694
1.88953	0.11581
1.95376	0.07076
2.00975	0.03209
1.94057	0.05121
2.05304	0.05293
1.8803	0.01002
1.9207	0.03719
1.97928	0
2.03583	0
1.41145	0.022
2.00212	0.03039
1.99061	0.03076
2.05193	0.04698
2.0242	0.02418
2.07962	0.03886
2.06337	0.00337
2.1122	0.04219
2.07177	0.0331
1.02776	0.05566
1.28103	0.00852
1.56902	0.00837
1.17811	0.03802
1.42943	0.02454
1.39637	0.0053

## Sheet: northern
northern sampling region alone
1.9839	0.00895
2.07889	0.02027
2.08689	0.02155
2.10281	0.01331
2.1322	0.00802
2.20626	0.03107
2.30266	0.03471
2.34201	0.03678
1.37585	0.01862
1.42012	0.01088
1.97433	0.00443
1.60401	0.01157
1.88564	0.03137
2.02375	0.02346
2.15854	0.04387
0.77887	0.0201
1.99909	0.01537
1.26126	0.01415
1.78803	0.03915
1.91703	0.02157
2.11156	0.04556
1.98023	0.01525
1.30771	0.01821
1.81498	0.03107
1.91355	0.04304
2.12339	0.03777
2.06303	0.01287
2.20696	0.01788
2.22596	0.0292
2.35799	0.05955
1.65715	0.00791
1.8173	0.01354
2.05204	0.03004
1.74476	0.02061
1.83398	0.04439
1.93258	0.05519
