# Supplementary material for: Genetic demography at the leading edge of the distribution of a rabies virus vector
Source: Ecol Evol. 2017 Jun 9;7(14):5343–51. doi: 10.1002/ece3.3087 (PMC5528231; doi:10.1002/ece3.3087)
Supplement: Supplementary file 2 [file ECE3-7-5343-s002.xlsx]

## Sheet: rapid expansion
#Diff	Observed	Low. bound	Up. bound	Model Freq.
0	26701	10215	47291	21359.6
1	28755	8356	60697	28886.5
2	25132	11237	59696	35254.4
3	45730	13962	55144	34441.3
4	38443	6957	46921	26948.1
5	14371	1412	38665	17343.8
6	1646	66	29110	9429
7	121	0	19980	4426.2
8	2	0	11702	1826

## Sheet: spatial population growth
#Diff	Observed	Low. bound	Up. bound	Model Freq.
0	26701	12308	54799	25140.8
1	28755	2959	56106	23296.6
2	25132	11181	64905	35659.4
3	45730	13727	62857	36525.7
4	38443	7451	53468	28066.8
5	14371	1930	41180	17257.7
6	1646	249	28820	8845.1
7	121	0	18648	3886.8
8	2	0	9449	1494.9
